# Supplementary material for: Synthesis and Biological Activity of Novel α-Conotoxins Derived from Endemic Polynesian Cone Snails
Source: Mar Drugs. 2023 Jun 9;21(6):356. doi: 10.3390/md21060356 (PMC10301793; doi:10.3390/md21060356)
Supplement: Supplementary file 1 [file marinedrugs-21-00356-s001.zip]

Archive with 1 entries (1 files):
- marinedrugs-2429628-supplementary.pdf
